# Supplementary material for: Links between discrimination and cardiovascular health among socially stigmatized groups: A systematic review
Source: PLoS One. 2019 Jun 10;14(6):e0217623. doi: 10.1371/journal.pone.0217623 (PMC6557496; doi:10.1371/journal.pone.0217623)
Supplement: S1 Table — The NOS uses a ‘star’ system in which a study is assessed on three subscales including the selection of the study groups, the comparability of the groups, and the ascertainment of either the exposure or outcome of interest. The maximum score a study can receive on each of these subscales is 4, 2, and 3 ‘stars’ respectively. The highest-quality study receives 9 ‘stars.’ All randomized controlled and experimental studies included in the systematic review were assessed for study methodological quality and risk of bias using the 7-item Cochrane Collaboration tool. These criteria assessed several forms of bias including selection, performance, detection, attrition, reporting, and “other.” Studies were given a score of -1, 0, or +1 for each criterion which represented ‘high’, ‘unclear’, or ‘low’ risk, respectively. (XLSX) [file pone.0217623.s002.xlsx]

## Sheet: Cochrane %s
							Random sequence generation (selection bias)
							Allocation concealment (selection bias)
							Blinding of participants and personnel (performance bias)
							Blinding of outcome assessment (detection bias)
							Incomplete outcome data (attrition bias)
							Selective reporting (reporting bias)
							Other bias
								0																								0.25
						Low risk of bias							Unclear risk of bias

## Sheet: Bias Scoring
			Selection	Selection	Selection	Selection	Comparibility (Most important Factor)	Comparibility (additional Factor)	Exposure	Exposure	Exposure
Study	Study Design	Quality Scale Used	Is the case defninition adequate?	Representiveness of the cases	Selection of controls	Definition of controls	Comparibility of cohorts on the basis of the design or analysis	Comparibility of cohorts on the basis of the design or analysis	Ascertainment of exposure	Same method of ascertainment for cases and controls (if controls do not exist, a 0 is given)	Non-Response Rate
		Acceptable (*)-->	Yes, with independent validation	Consecutive or obviously representative series of cases	Community controls	Study must have a control group and if so, the non-control cases must have significantly greater history of social discrmination than controls at baseline	Study controls for age/sex/BMI	Study controls for additional key factors (e.g.,income)	Secure record; structured interview	Yes	Same response rate for both groups		Total for Selection (max = 4)	Total for Comparibility (max = 2)	Total for Exposure (max = 3)	Overall Quality Score (max = 9)	Note
BP / Race
Thayer et al. 2017	Cross-sectional	Newcastle Ottawa Scale (Case-control scale)	*	*	*	*	*	*	*	*	*		4	2	3	9
Beatty Moody et al. 2016	Cross-sectional	Newcastle Ottawa Scale (Case-control scale)	*	*	*	*	*	*	*	*	*		4	2	3	9
Orom et al. 2016	Cross-sectional	Newcastle Ottawa Scale (Case-control scale)	*	*	*	*	*	*	-	*	*		4	2	2	8
Dawson et al. 2015	Cross-sectional	Newcastle Ottawa Scale (Case-control scale)	*	*	*	*	*	*	*	*	*		4	2	3	9
Wagner et al. 2015	Cross-sectional	Newcastle Ottawa Scale (Case-control scale)	*	*	*	*	*	*	*	*	*		4	2	3	9
Gregoski et al.	Cross-sectional	Newcastle Ottawa Scale (Case-control scale)	*	*	*	*	*	*	*	*	*		4	2	3	9
Krieger et al. 2013	Cross-sectional	Newcastle Ottawa Scale (Case-control scale)	*	*	*	-	*	*	*	*	*		3	2	3	8
Chae et al. 2012	Cross-sectional	Newcastle Ottawa Scale (Case-control scale)	*	*	-	-	*	*	*	-	-		2	2	1	5
Kaholokula et al. 2012	Cross-sectional	Newcastle Ottawa Scale (Case-control scale)	*	*	-	-	*	*	*	-	-		2	2	1	5
Mujahid et al. 2011	Cross-sectional	Newcastle Ottawa Scale (Case-control scale)	*	*	*	*	*	*	*	*	*		4	2	3	9
Hahm et al. 2010	Cross-sectional	Newcastle Ottawa Scale (Case-control scale)	*	*	-	-	*	*	-	-	-		2	2	0	4
Krieger et al. 2010	Cross-sectional	Newcastle Ottawa Scale (Case-control scale)	*	*	*	-	*	*	*	*	*		3	2	3	8
McClure et al. 2010	Cross-sectional	Newcastle Ottawa Scale (Case-control scale)	*	*	-	-	*	*	-	-	-		2	2	0	4
Smart et al. 2010	Cross-sectional	Newcastle Ottawa Scale (Case-control scale)	*	*	*	*	*	*	*	*	*		4	2	3	9
Todorova et al. 2010	Cross-sectional	Newcastle Ottawa Scale (Case-control scale)	*	*	-	-	*	*	*	-	-		2	2	1	5
Barksdale et al. 2009	Cross-sectional	Newcastle Ottawa Scale (Case-control scale)	*	*	-	-	*	*	*	-	-		2	2	1	5
Lewis et al. 2009	Cross-sectional	Newcastle Ottawa Scale (Case-control scale)	*	*	*	*	*	*	*	*	*		4	2	3	9
Krieger et al. 2008	Cross-sectional	Newcastle Ottawa Scale (Case-control scale)	*	*	*	*	*	*	*	*	*		4	2	3	9
Rahman et al. 2008	Cross-sectional	Newcastle Ottawa Scale (Case-control scale)	*	*	-	-	*	*	*	-	-		2	2	1	5
Pointer et al. 2008	Cross-sectional	Newcastle Ottawa Scale (Case-control scale)	*	*	-	-	*	*	*	-	-		2	2	1	5
Roberts et al. 2008	Cross-sectional	Newcastle Ottawa Scale (Case-control scale)	*	*	-	-	*	*	*	-	-		2	2	1	5
Saloman & Jagustztyn 2008	Cross-sectional	Newcastle Ottawa Scale (Case-control scale)	*	*	*	*	*	*	*	*	*		4	2	3	9
Singleton et al. 2008	Cross-sectional	Newcastle Ottawa Scale (Case-control scale)	*	*	-	-	*	*	*	-	-		2	2	1	5
Hill et al. 2007	Cross-sectional	Newcastle Ottawa Scale (Case-control scale)	*	*	-	-	*	*	*	-	-		2	2	1	5
Cozier et al. 2006	Cross-sectional	Newcastle Ottawa Scale (Case-control scale)	*	*	-	-	*	*	*	-	-		2	2	1	5
Brown et al. 2006	Cross-sectional	Newcastle Ottawa Scale (Case-control scale)	*	*	*	-	*	*	*	*	*		3	2	3	8
Peters et al. 2006	Cross-sectional	Newcastle Ottawa Scale (Case-control scale)	*	*	-	-	*	*	*	-	-		2	2	1	5
Ryan et al. 2006	Cross-sectional	Newcastle Ottawa Scale (Case-control scale)	*	*	-	-	*	*	*	-	-		2	2	1	5
Davis et al. 2005	Cross-sectional	Newcastle Ottawa Scale (Case-control scale)	*	*	-	-	*	*	*	-	-		2	2	1	5
Din-Dzietham et al. 2004	Cross-sectional	Newcastle Ottawa Scale (Case-control scale)	*	*	-	-	*	*	*	-	-		2	2	1	5
Peters 2004	Cross-sectional	Newcastle Ottawa Scale (Case-control scale)	*	*	-	-	*	*	*	-	-		2	2	1	5
Steffen et al. 2003	Cross-sectional	Newcastle Ottawa Scale (Case-control scale)	*	*	-	-	*	*	*	-	-		2	2	1	5
Clark 2000	Cross-sectional	Newcastle Ottawa Scale (Case-control scale)	*	*	-	-	*	*	*	-	-		2	2	1	5
Kreiger & Sidney 1996	Cross-sectional	Newcastle Ottawa Scale (Case-control scale)	*	*	*	*	*	*	*	*	*		4	2	3	9
James et al., 1984	Cross-sectional	Newcastle Ottawa Scale (Case-control scale)	*	*	-	-	*	*	-	-	-		2	2	0	4
BP / Multiple Types
Krieger 1990	Cross-sectional	Newcastle Ottawa Scale (Case-control scale)	*	*	*	*	*	*	*	*	*		4	2	3	9
HR / HRV & Race
Hill et al. 2017	Cross-sectional	Newcastle Ottawa Scale (Case-control scale)	*	*	*	*	*	*	*	*	*		4	2	3	9
Kemp et al. 2016	Cross-sectional	Newcastle Ottawa Scale (Case-control scale)	*	*	*	*	*	*	*	*	*		4	2	3	9
Wagner et al. 2013	Cross-sectional	Newcastle Ottawa Scale (Case-control scale)	*	*	*	*	*	*	*	*	*		4	2	3	9
Utsey et al. 2007	Cross-sectional	Newcastle Ottawa Scale (Case-control scale)	*	*	*	*	*	*	*	*	*		4	2	3	9
Blood/Saliva Biomarkers / Race
Giurgescu et al. 2016	Cross-sectional	Newcastle Ottawa Scale (Case-control scale)	*	*	-	-	*	*	*	-	-		2	2	1	5
Zeiders et al. 2014	Cross-sectional	Newcastle Ottawa Scale (Case-control scale)	*	*	*	*	*	*	*	*	*		4	2	3	9
Cunningham et al 2012	Cross-sectional	Newcastle Ottawa Scale (Case-control scale)	*	*	*	*	*	*	*	*	*		4	2	3	9
Lewis et al 2010	Cross-sectional	Newcastle Ottawa Scale (Case-control scale)	*	*	-	-	*	*	*	-	-		2	2	1	5
Cooper et al 2009	Cross-sectional	Newcastle Ottawa Scale (Case-control scale)	*	*	*	*	*	*	*	*	*		4	2	3	9
Tull & Chambers 2001	Cross-sectional	Newcastle Ottawa Scale (Case-control scale)	*	*	*	*	-	-	-	*	*		4	0	2	6	Observation (short report)
Blood/Saliva Biomarkers / Weight
Sutin et al 2014	Cross-sectional	Newcastle Ottawa Scale (Case-control scale)	*	*	-	-	*	*	*	-	-		2	2	1	5
Tomiyama et al 2014	Cross-sectional	Newcastle Ottawa Scale (Case-control scale)	*	*	*	*	*	*	*	*	*		4	2	3	9
Tsenkova et al 2011	Cross-sectional	Newcastle Ottawa Scale (Case-control scale)	-	-	*	*	*	*	*	*	*		2	2	3	7	Mixed sample with variety of body weight
Blood/Saliva Biomarkers / Sex Orientation
Doyle & Molix 2016	Cross-sectional	Newcastle Ottawa Scale (Case-control scale)	*	-	*	-	*	*	*	*	*		2	2	3	7
Hatzenbuhler & McLaughlin 2014	Cross-sectional	Newcastle Ottawa Scale (Case-control scale)	*	-	*	*	*	*	*	*	*		3	2	3	8
Blood/Saliva Biomarkers /Multiple Types
Reynolds et al 2015	Cross-sectional	Newcastle Ottawa Scale (Case-control scale)	*	*	*	-	*	*	*	*	*		3	2	3	8
Other / Race
Neblett & Roberts 2013	Cross-sectional	Newcastle Ottawa Scale (Case-control scale)	*	*	*	*	*	*	*	*	*		4	2	3	9
Wagner et al 2013	Cross-sectional	Newcastle Ottawa Scale (Case-control scale)	*	*	*	*	*	*	*	*	*		4	2	3	9
Chae et al. 2012	Cross-sectional	Newcastle Ottawa Scale (Case-control scale)	*	*	*	*	*	*	*	*	*		4	2	3	9
Mwendwa et al 2011	Cross-sectional	Newcastle Ottawa Scale (Case-control scale)	*	*	*	*	*	*	*	*	*		4	2	3	9
Peek et al 2011	Cross-sectional	Newcastle Ottawa Scale (Case-control scale)	*	*	-	-	*	*	-	-	-		2	2	0	4
Cardarelli et al 2010	Cross-sectional	Newcastle Ottawa Scale (Case-control scale)	*	*	*	*	*	*	*	*	*		4	2	3	9
Thomas et al 2006	Cross-sectional	Newcastle Ottawa Scale (Case-control scale)	*	*	*	*	*	*	*	*	*		4	2	3	9
Troxel et al 2003	Cross-sectional	Newcastle Ottawa Scale (Case-control scale)	*	*	*	*	*	*	*	*	*		4	2	3	9
Other / Multiple Types
Lewis et al 2006	Cross-sectional	Newcastle Ottawa Scale (Case-control scale)	*	*	-	-	*	*	*	-	-		2	2	1	5
												Total Means for Newcastle Ottawa Case-control Scale-->	3.03279	1.96721	2.08197	7.08197
Longitudinal cohort studies
			Selection	Selection	Selection	Selection	Comparibility (Most important Factor)	Comparibility (additional Factor)	Outcome	Outcome	Outcome
Study	Study Design	Quality Scale Used	Representiveness of the exposed cohort	Selection of the non exposed cohort	Ascertainment of exposure	Demonstration that outcome of interest was not present at start of study	Comparibility of cohorts on the basis of the design or analysis	Comparibility of cohorts on the basis of the design or analysis	Assessment of outcome	Was follow-up long enough for outcomes to occur?	Adequacy of follow up of cohorts
		Acceptable (*)-->	Representive of the average adult who may be discriminated against in the community	Drawn from the same acommunity as the exposed cohort	Secure record; structured interview	Use of any form of deception at start of study that discrmination was not the focus of the study	Study controls for age/sex/BMI	Study controls for additional key factors (e.g.,income)	Collection of cardiovascular health indicator following guidelines	> 1 year	Complete follow-up or subjects lost to follow-up unlikely to introduce bias		Total for Selection (max = 4)	Total for Comparibility (max = 2)	Total for Outcome (max = 3)	Overall Quality Score (max = 9)	Note
Blood/Saliva Biomarkers / Race
Brody et al. 2015	Longitudinal (cohort)	Newcastle Ottawa Scale (Cohort scale)	*	-	*	-	*	*	*	*	*		2	2	3	7
Other / Race
Everson-Rose et al. 2015	Longitudinal (cohort)	Newcastle Ottawa Scale (Cohort scale)	*	*	*	*	*	*	*	*	*		4	2	3	9
Other / Weight
Puhl et al. 2017	Longitudinal (cohort)	Newcastle Ottawa Scale (Cohort scale)	*	*	*	-	*	*	*	*	*		3	2	3	8
Jackson et al. 2014	Longitudinal (cohort)	Newcastle Ottawa Scale (Cohort scale)	*	*	*	-	*	*	*	*	*		3	2	3	8
Sutin & Terracciano 2013	Longitudinal (cohort)	Newcastle Ottawa Scale (Cohort scale)	*	*	*	-	*	*	*	*	*		3	2	3	8
Other / Multiple Types
Udo & Grilo 2017	Longitudinal (cohort)	Newcastle Ottawa Scale (Cohort scale)	*	-	*	*	*	*	*	*	*		3	2	3	8
												Totals means for longitudinal cohort-->	3	2	3	8
												TOTAL MEANS FOR ALL STUDIES-->	3.1	1.9	2.5	7.5
Experimental and RCTs
Study	Study Design	Scoring sheet used	Random sequence generation (selection bias)	Allocation concealment (selection bias)	Blinding of participants and personnel (performance bias)	Blinding of outcome assessment (detection bias)	Incomplete outcome data (attrition bias)		Selective reporting (reporting bias)	Other bias	note
BP / Race
Merritt et al. 2006	RCT	Cochrane Risk of Bias Tool	0	0	0	0	0		1	-1	Bias due to problems not covered elsewhere in the table
Clark & Adams 2004	Experimental	Cochrane Risk of Bias Tool	-1	-1	-1	-1	1		1	1
Clark 2003	Experimental	Cochrane Risk of Bias Tool	-1	-1	-1	-1	1		-1	-1	No power analysis mentioned
Blascovich et al 2001	RCT	Cochrane Risk of Bias Tool	0	0	0	0	1		1	-1	Bias due to problems not covered elsewhere in the table
Fang & Myers	Experimental	Cochrane Risk of Bias Tool	-1	-1	-1	-1	0		1	-1	No power analysis mentioned
Guyll et al. 2001	Experimental	Cochrane Risk of Bias Tool	-1	-1	-1	-1	0		-1	-1	No power analysis mentioned
McNeilly et al. 1995	RCT	Cochrane Risk of Bias Tool	0	1	1	1	0		-1	-1	No power analysis mentioned
Armstead et al. 1989	RCT	Cochrane Risk of Bias Tool	1	1	0	1	0		1	-1	No power analysis mentioned
Major et al. 2012	Experimental	Cochrane Risk of Bias Tool	0	0	0	1	0		1	-1	No power analysis mentioned
Hoggard et al. 2015	Experimental	Cochrane Risk of Bias Tool	1	1	1	1	1		1	-1	No power analysis mentioned
BP / Weight
Kube et al. 2016	Experimental	Cochrane Risk of Bias Tool	-1	-1	-1	-1	0		1	-1	No power analysis mentioned
Blood/Saliva Biomarkers / Race
Lucas et al. 2017	Experimental	Cochrane Risk of Bias Tool	-1	-1	-1	-1	1		-1	-1	No power analysis mentioned
Lucas et al. 2016	Experimental	Cochrane Risk of Bias Tool	0	0	1	1	0		1	-1	No power analysis mentioned
Blood/Saliva Biomarkers / Weight
Rodriguez et al 2016	RCT	Cochrane Risk of Bias Tool	1	1	1	-1	0		1	1
Himmelstein et al. 2015	RCT	Cochrane Risk of Bias Tool	0	0	1	1	0		1	-1	No power analysis mentioned
Schvey et al. 2014	RCT	Cochrane Risk of Bias Tool	1	1	0	0	1		1	-1	No power analysis mentioned
Other / Multiple Types
Clark & Hill	RCT	Cochrane Risk of Bias Tool	0	0	0	-1	0		1	-1	No power analysis mentioned
											AVERAGE
	Total	% Low Risk	23.5294	29.4118	29.4118	35.2941	35.2941		82.3529	11.7647	35.2941
		% High Risk	35.2941	35.2941	35.2941	47.0588	0		17.6471	88.2353	36.9748
		% Unclear	41.1765	35.2941	35.2941	17.6471	64.7059		0	0	27.7311
